# Supplementary material for: Pandemic Response Box® library as a source of antifungal drugs against Scedosporium and Lomentospora species
Source: PLoS One. 2023 Feb 3;18(2):e0280964. doi: 10.1371/journal.pone.0280964 (PMC9897528; doi:10.1371/journal.pone.0280964)
Supplement: S1 Table — A total of 400 compounds were tested against S. aurantiacum CBS 136046. (XLSX) [file pone.0280964.s001.xlsx]

## Sheet: Planilha1
Table. Pandemic Response Box library screening data. A total of 400
compounds were tested against S. aurantiacum CBS 136046.
	% of growth inhibition					Mean	SD
Control - Voriconazole	83.7922	90.8571	85.4545	84.2078		86.0779	2.82628
MMV1634492	77.974	85.4545	78.8052	78.3896		80.1558	3.07329
MMV1782108	2.0354	3.16883	0.17934	3.15258		2.13404	1.21848
MMV1634494	55.9481	67.1688	56.7792	58.026		59.4805	4.50003
MMV1634386	43.0649	55.5325	45.974	43.8961		47.1169	4.97293
MMV637528	49.7143	62.1818	57.1948	59.6883		57.1948	4.66492
MMV1782109	0	6.07792	0	3.16883		2.31169	2.53017
MMV1645051	0.9832	0.67991	1.7953	0.057448		0.878964	0.625509
MMV1634491	53.039	66.3377	58.8571	59.4026		59.4091	4.71403
MMV002731	18.5454	18.4546	21.039	16.052		18.5227	1.76361
MMV000059	30.5974	28.1039	30.1429	30.7662		29.9026	1.06321
MMV637104	43.4805	40.5714	40.5714	26.026		37.6623	6.82243
MMV637533	82.961	83.7922	82.961	82.961		83.1688	0.359907
MMV1634362	58.8571	66.3377	62.5974	54.7013		60.6234	4.32263
MMV1634360	21.4546	21.8701	22.7013	13.1429		19.7922	3.86516
MMV002565	0.78456	0.7941	0.36587	0.549863		0.623598	0.178073
MMV396785	85.4545	84.2078	84.6234	85.8701		85.039	0.657096
MMV003143	0	0.69942	0.12876	0.2648		0.273245	0.263266
MMV002337	30.8182	28.9351	30.5974	29.3507		29.9253	0.799961
MMV1634363	8.98701	2.75325	7.74026	5.24675		6.18182	2.39412
MMV1634359	26.8571	29.7662	25.1948	12.7273		23.6364	6.50741
MMV1782110	16.052	35.5844	31.013	30.5974		28.3117	7.34363
MMV1634493	72.1559	77.974	60.1039	61.7662		68	7.38174
MMV344625	0	4.83117	0	1.50649		1.58442	1.97283
MMV1634358	84.6234	88.3636	82.5455	83.3766		84.7273	2.2259
MMV1578560	19.7922	26.4416	23.5325	32.2597		25.5065	4.55605
MMV640014	0.001795	0.08632	0.1038	0.007845		0.04994	0.0455915
MMV004508	0.01479	0.078422	0.04563	0.0657		0.0511355	0.0240207
MMV1782212	0	0.08942	0.0183	0.00647		0.0285475	0.0357521
MMV1782227	12.7273	10.3896	15.2208	4.83117		10.7922	3.84229
MMV1782226	0	0.017536	0.00264	0.00973		0.0074765	0.00681105
MMV1782221	14.6494	6.49351	22.7013	13.974		14.4545	5.73707
MMV1782224	83.7922	86.2857	85.8701	86.2857		85.5584	1.03375
MMV1782223	21.8701	29.3507	27.2727	20.6234		24.7792	3.63488
MMV1782218	1.545	0	10.6494	0		3.04859	4.4334
MMV1782217	11.1169	11.8961	12.7273	10.2338		11.4935	0.92372
MMV1782216	0.25974	0.345822	0.26548	0.1763		0.261836	0.0599744
MMV1009286	7.79221	8.57143	4.83117	6.2987		6.87338	1.43427
MMV1782225	7.27273	1.92208	8.57143	5.2987		5.76623	2.50673
MMV1782354	80.4675	80.974	80.1429	85.7273		81.8279	2.27069
MMV689401	0	0	0	0		0	0
MMV1782351	5.03896	7.74026	3.16883	6.90909		5.71429	1.76547
MMV1782387	0	0	0	0		0	0
MMV1782389	0	2.75325	1.09091	0		0.961039	1.12651
MMV1782388	9.81818	0	0	0		2.45455	4.2514
MMV1634557	0	0	0	1.92208		0.480519	0.832284
MMV030787	16.4675	31.8442	24.4156	28.1039		25.2078	5.68877
MMV000028	0	0	0	0.675325		0.168831	0.292424
MMV002722	79.6364	82.961	78.8052	80.8831		80.5714	1.56536
MMV1593535	4.3247	13.5584	0	0		4.47078	5.53585
MMV1593533	11.5714	17.2987	9.4026	7.74026		11.5032	3.61126
MMV422940	7.32468	7.48052	8.15584	6.4026		7.34091	0.625359
MMV1582497	0	0	0	0		0	0
MMV1581553	6.07792	15.2208	29.3507	20.2078		17.7143	8.41494
MMV1581548	17.4545	11.4805	18.5454	22.2857		17.4415	3.88003
MMV1580850	17.9091	19.7922	19.7922	13.974		17.8669	2.37539
MMV002740	0	0	0.075	0.0149		0.022475	0.0309294
MMV1579783	8.15584	7.74026	4	6.22078		6.52922	1.62824
MMV1578925	19.3766	16.4675	16.4675	17.6753		17.4968	1.1921
MMV1578889	5.87013	1.50649	8.98701	4.83117		5.2987	2.67066
MMV1578572	0	0	0	0		0	0
MMV1578568	0	0	0	0		0	0
MMV1580173	0	0	0	1.09091		0.272727	0.472377
MMV1634403	0	0	0	0		0	0
MMV1634390	13.7922	16.4675	10.6494	12.3117		13.3052	2.13765
MMV1633967	36.4935	42.6493	31.8442	34.7533		36.4351	3.95366
MMV1593534	8.80519	10.6494	4	10.6494		8.52597	2.71937
MMV1582498	0	0	0	0		0	0
MMV1582494	21.0649	21.8701	17.7143	23.5325		21.0455	2.11911
MMV1582493	0	2.75325	0	0		0.688312	1.19219
MMV000043	31.013	32.8312	40.987	28.9351		33.4416	4.56927
MMV003137	0	0	1.09091	0		0.272727	0.472377
MMV1581552	36	42.6493	44.7273	39.3247		40.6753	3.31655
MMV1581551	16.8831	25.6104	25.1948	26.8571		23.6364	3.94668
MMV1580853	3.16883	1.50649	1.98701	0.25974		1.73052	1.04258
MMV1580841	5.72727	7.32468	6.49351	3.58442		5.78247	1.38911
MMV1579878	0	0	6.90909	0.675325		1.8961	2.90735
MMV1579845	0	0	0	0		0	0
MMV1579787	33.9221	28.9351	33.5065	29.7662		31.5325	2.20642
MMV1579786	0	0	0	0		0	0
MMV1579784	0.675325	0	0	0		0.168831	0.292424
MMV1483032	0	0	0	0		0	0
MMV508427	11.8062	13.7348	8.90094	11.5038		11.4864	1.72063
MMV1578565	2.57978	16.7094	9.6446	12.9911		10.4812	5.20151
MMV1578561	4.81077	17.8249	5.92627	4.43894		8.25023	5.55498
MMV1578557	0	0	0	8.90094		2.22523	3.85422
MMV000725	1.83611	17.0813	11.1319	10.7049		10.1885	5.44126
MMV1634384	25.5588	27.4926	17.0813	32.6982		25.7077	5.62341
MMV1634383	0	0	0	0		0	0
MMV1613560	0	0	0	0		0	0
MMV1230557	0	0	31.9546	10.3883		10.5857	13.0459
MMV1593540	2.11915	1.83611	6.66994	0		2.6563	2.45594
MMV1593539	46.8279	51.6617	52.4054	43.8532		48.6871	3.51771
MMV1582495	4.06711	26.3771	21.1714	16.7094		17.0813	8.25603
MMV1582487	6.40904	11.1319	6.29811	0.720612		6.13992	3.68736
MMV021759	15.5939	18.1968	23.4024	14.8503		18.0108	3.35166
MMV1581555	21.4739	16.7094	28.6081	19.3123		21.5259	4.42319
MMV1581547	16.7094	18.9404	14.4784	11.1319		15.3151	2.88471
MMV687800	13.7348	28.6081	28.9799	27.1208		24.6109	6.31774
MMV1580848	33.0701	32.3264	34.5574	28.6081		32.1405	2.19192
MMV1580842	21.5433	18.1968	15.2221	9.27277		16.0587	4.51111
MMV1580840	0	0	0	0		0	0
MMV046261	8.90094	18.9404	0	0		6.96034	7.81315
MMV1579846	7.78544	11.7562	10.7601	16.3376		11.6598	3.07047
MMV1578842	40.5067	53.8927	35.3011	28.9799		39.6701	9.16994
MMV1579776	17.8249	39.0194	26.3771	19.3123		25.6334	8.37656
MMV1579775	4.06711	12.9911	3.32344	19.3123		9.92348	6.62226
MMV1579354	4.06711	30.0954	30.4672	21.5433		21.5433	10.7027
MMV1578899	0	0	0	0		0	0
MMV1578890	12.9911	24.1461	3.32344	13.7667		13.5568	7.36917
MMV1578886	14.7838	13.2175	20.7996	8.5291		14.3325	4.38604
MMV1578573	18.1968	22.6588	29.7236	6.66994		19.3123	8.37656
MMV1578571	35.0909	43.8532	37.5321	24.8897		35.3415	6.82917
MMV687273	57.9829	64.6759	70.6252	52.4054		61.4223	6.86319
MMV1634387	3.32344	29.3517	22.6588	9.27277		16.1517	10.3497
MMV1633966	46.8279	49.0589	52.0335	49.4307		49.3378	1.84751
MMV1505642	43.4814	40.5067	42.7377	40.5067		41.8081	1.32771
MMV1593542	5.35837	7.04177	3.69528	5.92627		5.50542	1.20786
MMV1593538	2.20794	27.4926	17.8249	0		11.8814	11.3333
MMV002560	0	0	0	0		0	0
MMV002459	20.7996	11.1319	15.5104	14.7414		15.5458	3.45445
MMV637945	0	0	0	0		0	0
MMV1580854	12.0119	6.29811	12.485	18.9404		12.4339	4.47671
MMV1580851	0	7.41361	0	0		1.8534	3.21019
MMV1579849	0	0	0	0		0	0
MMV1579844	17.0813	33.0701	6.29811	23.0306		19.87	9.698
MMV141011	4.43894	0	0	0.720612		1.28989	1.84175
MMV002516	0	0	0	0		0	0
MMV688755	3.32344	16.3376	12.7414	12.2474		11.1625	4.79329
MMV020752	11.4597	12.6193	11.8756	10.7601		11.6787	0.673651
MMV1229204	20.0559	13.7585	13.3629	0.348779		11.8815	7.16838
MMV1578575	19.1386	17.0813	21.9151	20.4278		19.6407	1.77449
MMV1578556	9.6446	6.66994	22.2869	12.2935		12.7238	5.86875
MMV1663457	17.8249	-0.766719	27.4926	7.41361		12.9911	10.6542
MMV1341773	18.9404	2.57978	36.0447	10.3883		16.9883	12.4311
MMV1633970	7.04177	12.9911	17.0813	6.66994		10.946	4.34026
MMV1633965	11.1319	21.5433	18.1968	11.1319		15.501	4.52641
MMV093250	20.9724	26.3771	20.0559	14.1066		20.378	4.35248
MMV1593541	16.2205	6.66994	40.8786	4.43894		17.052	14.4505
MMV1593537	27.6907	39.7631	20.0559	24.8897		28.0999	7.26649
MMV1582492	10.7601	19.3123	15.6795	14.2935		15.0114	3.0632
MMV1582491	4.19219	7.04177	1.09245	6.29811		4.65613	2.30773
MMV1582382	2.95161	8.5291	0.348779	10.3883		5.55444	4.06473
MMV002354	4.55284	1.46428	5.92627	3.8457		3.94727	1.617
MMV1581557	22.6588	29.3517	23.3472	18.5686		23.4816	3.85005
MMV1581554	0	0	0.720612	0		0.180153	0.312034
MMV1581550	16.6542	21.5433	11.1319	17.4531		16.6956	3.7091
MMV1581546	0	2.95161	0	0		0.737903	1.27808
MMV1580844	34.9292	54.2645	50.5462	55.38		48.78	8.19457
MMV1579788	20.4278	18.9404	19.6035	18.3613		19.3333	0.76973
MMV1579785	0	0	0	0		0	0
MMV811071	0	8.5291	0	0		2.13228	3.69321
MMV1578898	11.8756	1.09245	12.2474	17.0813		10.5742	5.84677
MMV1549626	28.9799	36.0447	28.6081	17.8249		27.8644	6.50973
MMV1578559	20.7414	20.7996	23.0306	18.5686		20.785	1.57776
MMV1578579	32.2317	15.5939	42.3659	39.3912		32.3957	10.3763
MMV1578578	30.3442	34.9292	33.4419	26.3771		31.2731	3.27509
MMV1578574	0	0	0	0		0	0
MMV1578569	8.90094	6.29811	18.9404	16.3376		12.6193	5.18571
MMV1578566	37.5321	39.3912	31.9546	27.4926		34.0926	4.6914
MMV1578563	12.2474	0	0	5.55444		4.45047	5.04045
MMV1578558	29.9703	41.4441	34.3225	34.7181		35.1137	4.10216
MMV1782140	41.4441	51.731	50.1484	50.544		48.4669	4.0962
MMV1634391	0	0	0	0		0	0
MMV1633674	29.5747	38.2789	35.5094	39.4659		35.7072	3.82061
MMV002169	0	14.1444	0	0		3.5361	6.12471
MMV002612	12.5618	27.2008	29.179	22.6815		22.9058	6.41967
MMV1613562	31.907	35.5094	30.2769	26.4095		31.0257	3.26918
MMV689758	43.5203	49.3571	41.0485	40.6528		43.6447	3.47629
MMV1593532	0	3.46192	0	15.3314		4.69832	6.29958
MMV002224	41.4441	36.6963	38.6746	29.9703		36.6963	4.23362
MMV637659	15.727	27.5964	10.1879	11.3749		16.2216	6.88345
MMV1580846	24.5509	28.3877	30.7616	12.9575		24.1644	6.83931
MMV1580845	15.3314	1.08803	22.453	4.25321		10.7814	8.56603
MMV1579850	7.15529	3.06627	3.46192	15.727		7.35262	5.09116
MMV374187	42.6311	29.5747	33.1355	41.8398		36.7953	5.59093
MMV1579781	0	0	0	0		0	0
MMV1579780	35.9051	41.8398	41.8398	38.6746		39.5648	2.47675
MMV688756	29.7379	27.5964	24.8269	34.7181		29.2198	3.62052
MMV1578897	18.4965	0	0	0		4.62413	8.00924
MMV001014	37.8833	31.9486	37.092	28.3877		33.8279	3.88033
MMV1578885	29.179	27.5964	28.7834	28.3877		28.4866	0.58517
MMV687696	15.3314	33.9268	20.4748	17.3096		21.7606	7.25976
MMV011565	14.5401	20.4748	17.7052	17.3096		17.5074	2.1029
MMV452821	18.4965	24.8269	13.7488	22.453		19.8813	4.20114
MMV1578576	19.6835	30.7616	20.0791	25.2225		23.9367	4.50565
MMV1578562	18.1009	34.3225	16.5183	27.9921		24.2334	7.29807
MMV1578555	20.8704	40.6528	32.3442	37.4876		32.8388	7.51926
MMV1578554	16.1227	33.5312	24.0356	24.001		24.4226	6.16811
MMV1634402	43.4224	49.3571	29.9703	25.6182		37.092	9.65494
MMV1634399	42.6311	59.2483	58.457	57.6657		54.5005	6.87563
MMV000051	17.2631	16.0989	26.8051	7.02275		16.7975	7.0072
MMV002287	22.0722	35.1138	24.0356	9.39664		22.6545	9.12757
MMV831201	25.6182	40.2572	41.0485	31.1573		34.5203	6.44372
MMV687801	11.0772	22.453	9.39664	2.67062		11.3994	7.11493
MMV1593531	41.8398	45.0049	50.1484	44.2137		45.3017	3.03097
MMV1581558	17.3096	29.5747	31.5529	26.4095		26.2117	5.45721
MMV1581556	37.092	29.9703	37.092	33.9268		34.5203	2.92753
MMV1581549	28.3877	37.8833	35.9051	20.8704		30.7616	6.72019
MMV1580847	46.1919	49.3571	44.2137	44.2137		45.9941	2.1029
MMV1579847	41.0485	35.9051	37.4876	21.6617		34.0257	7.3774
MMV1579782	14.1444	16.5183	19.6835	16.09		16.609	1.98773
MMV1579777	14.5401	2.67062	35.5094	29.179		20.4748	12.7868
MMV292173	26.8051	21.6617	28.7834	29.5747		26.7062	3.08218
MMV102270	19.2878	28.7834	22.0574	29.9703		25.0247	4.48062
MMV000008	21.0415	22.8487	18.1009	24.4313		21.6056	2.35217
MMV002260	29.179	43.818	43.4224	48.5658		41.2463	7.25504
MMV102833	15.6726	11.3749	16.1227	20.0791		15.8123	3.08271
MMV565773	29.5747	38.6746	36.6963	38.6746		35.905	3.743
MMV1578577	7.4184	0	0	0		1.8546	3.21226
MMV233495	33.1355	50.9397	46.1919	39.8615		42.5321	6.69905
MMV002676	26.0139	37.8833	42.6311	33.1355		34.9159	6.13892
MMV1633675	33.5312	25.2225	35.1138	26.0139		29.9703	4.39686
MMV303733	29.179	18.8922	33.9268	23.2443		26.3106	5.71553
MMV003249	0	6.23145	0	0.692384		1.73096	2.61369
MMV001438	32.7399	40.6528	45.4006	40.2572		39.7626	4.53164
MMV1582496	42.6311	39.8615	37.092	32.7399		38.0811	3.65305
MMV1582490	17.6944	16.1286	18.4965	14.9357		16.8138	1.37874
MMV1582489	10.5064	4.25321	18.8922	9.39664		10.7621	5.25342
MMV1582488	30.7616	31.1573	36.3007	21.6617		29.9703	5.27118
MMV002665	14.5401	13.3531	9.01187	0.692384		9.39936	5.43186
MMV1581559	29.0326	22.8487	30.7616	33.5312		29.0435	3.92005
MMV1581545	0	0	8.20969	0		2.05242	3.5549
MMV1580855	28.3877	13.7488	14.5945	1.48368		14.5537	9.52439
MMV1580852	18.1009	49.7527	45.0049	36.3007		37.2898	12.0835
MMV1580849	0	0	0	0		0	0
MMV1580839	28.3877	54.5005	47.3788	50.9397		45.3017	10.0847
MMV1579779	21.2334	19.6835	18.4965	26.8051		21.5546	3.18293
MMV1579778	0	9.00099	0	0		2.25025	3.89754
MMV099714	27.9921	36.3007	46.9832	35.5094		36.6963	6.76662
MMV1578891	0	3.36597	2.67062	0		1.50915	1.52904
MMV124656	27.9921	40.6528	37.4876	27.5964		33.4322	5.74967
MMV975972	0	0	0	6.23145		1.55786	2.6983
MMV1578884	16.8595	17.4332	23.64	11.3749		17.3269	4.34485
MMV108465	5.44016	12.1662	14.5401	10.7596		10.7265	3.33775
MMV1480967	43.0267	40.2572	46.9832	45.0049		43.818	2.48661
MMV1578570	28.3877	28.3877	19.6835	23.64		25.0247	3.64233
MMV1578564	29.6815	29.179	29.9703	28.7834		29.4036	0.456486
MMV1782215	0	0	0	11.3749		2.84372	4.92547
MMV1782403	0	0	0	0		0	0
MMV1782402	0	0	0	0		0	0
MMV1782411	11.1111	19.7411	9.81661	13.7001		13.5922	3.81548
MMV214956	30.5286	41.7476	31.3916	30.0971		33.4412	4.81827
MMV1634395	28.3711	33.5491	21.8986	11.5426		23.8403	8.21267
MMV1634071	36.1381	41.7476	33.9806	37.4326		37.3247	2.83569
MMV1633962	24.0561	33.1176	21.0356	26.5998		26.2023	4.45197
MMV1633678	19.3096	27.5081	21.4671	17.5836		21.4671	3.74933
MMV690480	24.0561	29.2341	23.6246	26.6451		25.89	2.24991
MMV1593517	21.8986	31.3916	26.8339	25.0388		26.2907	3.43409
MMV1593515	47.7886	46.4941	43.9051	39.1586		44.3366	3.30034
MMV1581032	14.9946	25.4844	36.1381	24.7379		25.3387	7.48347
MMV1580799	9.38511	0	0	0		2.34628	4.06387
MMV001726	13.2686	21.0356	17.1521	11.5426		15.7497	3.66616
MMV690653	10.2578	11.5426	6.79612	9.83387		9.6076	1.74088
MMV1580484	25.3506	22.3301	20.6041	22.0938		22.5947	1.72324
MMV1580478	15.4261	17.5836	9.81661	11.9741		13.7001	3.00505
MMV1782102	8.95361	14.5631	13.9363	15.8576		13.3277	2.61867
MMV394033	25.0701	28.8026	18.4466	28.8026		25.2805	4.22956
MMV1634404	21.0356	3.77562	25.7821	10.2481		15.2104	8.67571
MMV1634388	19.7411	15.8576	20.6041	8.09061		16.0734	4.94345
MMV180402	25.3506	26.2136	21.0356	21.8986		23.6246	2.20022
MMV642550	0	18.8781	3.34412	0		5.55556	7.81199
MMV1580798	9.38511	23.1931	4.63862	5.50162		10.6796	7.44259
MMV1580800	23.1931	23.6246	17.1521	17.1521		20.2805	3.13209
MMV1580503	10.2481	21.8986	17.1521	12.4056		15.4261	4.49464
MMV690547	17.5836	17.1521	9.38511	14.1316		14.5631	3.272
MMV1165877	8.95361	20.6041	7.22762	13.2686		12.5135	5.16337
MMV1580497	10.2481	16.7206	3.34412	12.8371		10.7875	4.8759
MMV1580495	5.07012	13.2686	5.50162	9.81661		8.41424	3.36148
MMV1645152	2.91262	5.93312	5.50162	4.26537		4.65318	1.17665
MMV1633677	15.4261	19.7411	18.8781	15.4261		17.3679	1.96557
MMV1593520	11.1111	9.81661	15.8576	9.81661		11.6505	2.48581
MMV1581029	11.9741	11.9741	12.8371	12.8371		12.4056	0.4315
MMV1580794	11.9741	10.6796	11.2859	12.5394		11.6197	0.701181
MMV001793	13.7001	17.5836	11.5426	14.9946		14.4552	2.18696
MMV251679	8.52211	15.8576	14.1316	14.1316		13.1607	2.76926
MMV003291	16.7206	17.5836	17.5836	10.6796		15.6419	2.88653
MMV009948	18.8781	18.8781	23.6246	8.95361		17.5836	5.34607
MMV1174026	9.38511	17.1521	23.1931	13.2686		15.7497	5.09987
MMV003820	15.8576	7.22762	9.81661	7.22762		10.0324	3.52538
MMV639951	11.9741	11.4024	9.81661	10.4024		10.8989	0.840751
MMV1580491	0	5.07012	0	0		1.26753	2.19543
MMV1580492	32.6861	32.6861	15.8576	20.1726		25.3506	7.49245
MMV690621	17.1521	14.1316	14.5631	14.5631		15.1025	1.19639
MMV1782112	0	5.07012	0	2.91262		1.99568	2.13649
MMV1782107	8.52211	15.8576	12.8749	13.6969		12.7379	2.66664
MMV1782106	1.18662	8.52211	5.28587	5.93312		5.23193	2.6308
MMV1782105	10.6796	17.1521	23.6246	23.1931		18.6624	5.27154
MMV1782104	0	3.77562	0	4.20712		1.99568	2.00151
MMV1782101	36.5696	25.7821	24.6278	9.81661		24.199	9.52069
MMV1633969	2.91262	11.1111	4.20712	2.48112		5.17799	3.48387
MMV596723	3.34412	8.52211	5.50162	5.26537		5.65831	1.85309
MMV1581378	3.77562	12.4056	10.2481	7.65911		8.52211	3.2146
MMV1581031	16.7206	22.7616	15.8576	16.7206		18.0151	2.76295
MMV1580797	13.1003	17.1521	15.8576	8.95361		13.7659	3.14017
MMV001761	10.2481	10.6796	14.5631	8.95361		11.1111	2.09177
MMV002015	14.1316	20.6041	18.4466	8.95361		15.534	4.45694
MMV056052	5.93312	5.07012	7.65911	6.26537		6.23193	0.932345
MMV1580504	3.77562	11.5426	14.1316	10.6796		10.0324	3.82918
MMV001961	7.65911	14.1316	10.8339	11.6419		11.0666	2.31248
MMV003738	12.4056	23.1931	18.0151	12.8371		16.6127	4.39383
MMV690540	2.48112	0	0	0		0.620281	1.07436
MMV614278	5.07012	16.2891	5.93312	16.7206		11.0032	5.51218
MMV1580489	7.65911	17.1521	4.20712	9.83387		9.71305	4.74046
MMV1580499	12.4056	15.4261	9.38511	7.65911		11.219	2.96411
MMV1782115	7.99137	10.6796	7.12837	3.77562		7.39374	2.46553
MMV1782114	1.61812	9.38511	5.07012	9.81661		6.47249	3.36148
MMV018362	12.8339	15.4261	9.81661	12.4056		12.6206	1.98903
MMV1634556	5.93312	7.87486	4.63862	11.1111		7.38943	2.43795
MMV1634401	9.81661	35.7066	8.52211	9.38511		15.8576	11.4693
MMV1634394	14.9946	36.5696	19.3096	27.0766		24.4876	8.20984
MMV1633964	10.6796	13.2686	11.9741	4.63862		10.1402	3.30562
MMV1593516	9.38511	13.2686	8.52211	9.81661		10.2481	1.80509
MMV1593513	12.8371	14.1316	12.8371	14.9946		13.7001	0.91535
MMV1593511	18.8781	14.5631	16.2891	7.65911		14.3474	4.15563
MMV637306	12.8371	10.6796	9.81661	8.95361		10.5717	1.44327
MMV1581377	16.2891	13.2686	14.9946	11.1111		13.9159	1.94175
MMV002780	10.6796	14.1316	13.2686	18.4466		14.1316	2.79644
MMV1580801	13.7001	14.1316	18.8781	10.2481		14.2395	3.07207
MMV010036	27.5081	29.2341	27.5081	22.7616		26.753	2.40974
MMV637879	15.8576	14.9946	16.2891	12.8371		14.9946	1.32997
MMV617332	9.67396	10.1279	7.85837	8.76617		9.10659	0.871616
MMV1580480	7.85837	12.8513	6.21963	0.142071		6.76783	4.53868
MMV1580494	1.50377	12.3974	1.50377	1.95767		4.34064	4.65524
MMV275100	0	9.67396	0	0		2.41849	4.18895
MMV1782103	1.95767	12.3974	1.04987	6.95057		5.58887	4.52763
MMV1782098	0.59597	11.4896	0	1.95767		3.5108	4.66087
MMV1634397	12.3974	18.2981	5.13497	2.86547		9.67396	6.09816
MMV1633963	10.1279	21.0215	10.5818	13.3052		13.7591	4.36547
MMV1593519	3.31937	0.142071	7.40447	3.77327		3.65979	2.57516
MMV002505	51.4327	33.2767	51.8866	50.071		46.6668	7.75956
MMV1581034	2.86547	6.04277	4.68107	4.66643		4.56393	1.12871
MMV1581033	0	5.13497	0	0		1.28374	2.22351
MMV1557856	5.13497	9.22006	7.85837	3.77327		6.49667	2.15304
MMV1580796	23.291	23.7448	23.7448	17.8442		22.1562	2.49645
MMV1580505	10.1279	13.7591	25.5604	16.6735		16.5302	5.70603
MMV687798	5.13497	8.31226	5.58887	6.20542		6.31038	1.21663
MMV003297	12.8513	11.0357	12.8513	8.76617		11.3761	1.67927
MMV1580487	4.22717	0	0	0		1.05679	1.83042
MMV1580485	24.6527	24.6527	22.8371	14.6669		21.7023	4.12899
MMV098836	35.0924	27.83	28.2839	20.5676		27.9434	5.13905
MMV218827	21.0215	31.0072	16.0286	15.1208		20.7945	6.30986
MMV1782111	5.13497	10.5818	19.6598	2.41157		9.44701	6.58937
MMV1782097	0	9.67396	0	0		2.41849	4.18895
MMV1634398	16.4825	26.9221	13.7591	16.4825		18.4115	5.03783
MMV1634396	1.04987	13.3052	2.86547	2.41157		4.90802	4.89391
MMV1634385	18.2981	36.454	26.0144	27.83		27.1491	6.45511
MMV1633968	5.58887	19.2059	17.3903	23.7448		16.4825	6.70175
MMV688991	8.76617	15.5747	10.5818	16.0286		12.7378	3.13446
MMV1580502	0.142071	9.67396	10.1279	6.20542		6.53733	3.99186
MMV637855	10.1279	10.5818	11.0357	11.3047		10.7625	0.448347
MMV690467	6.04277	14.6669	8.31226	9.31183		9.58343	3.16493
MMV1580493	13.7591	27.376	30.0995	26.4683		24.4257	6.30169
MMV1580482	50.5249	52.3405	59.6029	55.5178		54.4966	3.44747
MMV1580501	7.85837	10.5818	9.22006	6.04277		8.42574	1.67927
MMV1580496	25.1065	22.8371	26.0144	18.752		23.1775	2.80492
MMV1580490	8.31226	11.4896	13.3052	7.40447		10.1279	2.38027
MMV1782113	19.6598	19.2059	18.752	17.3903		18.752	0.849169
MMV1634393	31.9151	27.83	27.83	27.83		28.8512	1.7689
MMV1634392	18.2981	7.40447	16.4825	7.40447		12.3974	5.03399
MMV1634389	24.1988	14.6669	29.6456	6.49667		18.752	8.87719
MMV1581035	13.3052	25.5604	2.86547	13.6735		13.8512	8.0331
MMV1593544	0.142071	11.0357	9.67396	6.29762		6.78733	4.20655
MMV1593521	8.94303	11.4896	4.68107	7.76573		8.21985	2.44659
MMV1593514	3.20542	5.58887	3.31937	1.95767		3.51783	1.30961
MMV1581036	8.39693	16.9364	2.41157	6.95057		8.67386	5.2567
MMV1581030	13.6735	16.9364	7.85837	16.9364		13.8512	3.70749
MMV247764	15.2196	16.0286	12.8513	17.8442		15.4859	1.79361
MMV019724	12.5671	10.1279	11.6735	13.7591		12.0319	1.32508
MMV638198	0	0	4.22717	0		1.05679	1.83042
MMV637413	30.0995	31.9151	36.9079	36.454		33.8441	2.91301
MMV658803	8.31226	8.76617	24.1988	3.77327		11.2626	7.71963
MMV1580500	3.31937	5.13497	11.0357	7.85837		6.83709	2.91301
MMV1580498	16.0286	15.5747	11.4896	6.95057		12.5108	3.66473
MMV1580488	1.95767	8.76617	19.6598	15.1208		11.3761	6.67383
MMV1580486	2.86547	6.04277	3.31937	6.95057		4.79454	1.73954
MMV1782222	11.4896	17.8442	21.9293	16.9364		17.0498	3.72053
MMV690706	3.31937	5.13497	16.4825	5.58887		7.63142	5.18023
MMV1782220	33.7306	29.6456	24.1988	26.4683		28.5108	3.58121
MMV1782213	17.8442	20.5676	16.9364	18.2981		18.4115	1.33785
MMV1782214	43.2625	34.1846	35.5463	26.4683		34.8654	5.95716
MMV1782211	25.1065	26.0144	15.5747	8.76617		18.8654	7.12185
MMV1782210	0	5.13497	0	0		1.28374	2.22351
MMV1782208	1.95767	5.13497	2.76573	1.50377		2.84053	1.39968
MMV1006203	2.86547	17.8442	12.3974	16.0286		12.2839	5.78054
MMV1782353	0	7.40447	0	0		1.85112	3.20623
MMV1782349	3.11322	8.76617	1.04987	1.50377		3.60826	3.07503
MMV1782355	0	5.13497	5.13497	0		2.56748	2.56748
MMV1782352	0	3.77327	0	0		0.943317	1.63387
MMV1782350	27.376	35.5463	32.8229	18.2981		28.5108	6.58937
MMV1782386	1.50377	4.68107	0.142071	0		1.58173	1.88325
MMV1782412	5.13497	9.67396	26.0144	13.3047		13.532	7.7662
MMV1613563	0.142071	3.31937	2.41157	2.41157		2.07114	1.17379
MMV1580843	9.22006	10.5818	12.3974	7.85837		10.0144	1.67927
MMV690555	4.68107	4.68107	4.48913	3.31183		4.29077	0.5706
MMV1613559	2.86547	5.13497	4.68107	6.04277		4.68107	1.15722
MMV1634361	3.31937	5.58887	8.76617	1.04987		4.68107	2.85272
MMV002350	4.22717	6.95057	1.04987	5.13497		4.34064	2.13803
MMV1580483	2.41157	2.41157	3.77327	5.13497		3.43284	1.12906
MMV1782209	6.95057	10.1279	10.5818	9.5597		9.30497	1.40672
MMV003069	6.49667	12.8513	6.49667	9.67396		8.87964	2.63448
