# Supplementary material for: Pandemic Response Box® library as a source of antifungal drugs against Scedosporium and Lomentospora species
Source: PLoS One. 2023 Feb 3;18(2):e0280964. doi: 10.1371/journal.pone.0280964 (PMC9897528; doi:10.1371/journal.pone.0280964)
Supplement: S2 Table — Data of alexidine (Table 1), amorolfine (Table 2) or olorofim (Table 3) effect on biofilm formation of Scedosporium and Lomentospora species. (XLSX) [file pone.0280964.s002.xlsx]

## Sheet: Table 1. Alexidine
Table1. Biofilm formaton data of alexidine effect on biofilm formation of Scedosporium and Lomentospora species.
	Alexidine - % Biofilm formation
	Biofilm Biomass - Crystal Violet							Biofilm Marix - Safranin							Biofilm Viability - XTT
	S. aurantiacum				Mean	SD		S. aurantiacum				Mean	SD		S. aurantiacum				Mean	SD
Control	105.82	103.155	91.0238	105.821	101.455	6.11995		96.904	100	104.644	98.452	100	2.89604		114.165	99.2248	101.762	84.8485	100	10.4153
¼ MIC	97.3128	83.7991	99.8326	108.294	97.3095	8.79698		113.777	109.752	80.805	86.6873	97.7554	14.2341		101.057	97.5335	103.312	88.0902	97.4982	5.80905
½ MIC	78.76	66.6452	74.2563	95.3896	78.7628	10.5308		45.5108	42.4149	42.1053	30.031	40.0155	5.91637		60.1832	68.9218	75.1233	66.3848	67.6533	5.35774
MIC	22.9491	25.5377	19.1629	17.8493	21.3748	3.04669		7.43034	6.81114	7.27554	7.12074	7.15944	0.228951		0.563777	5.77872	6.20155	5.77872	4.58069	2.32558
2 MIC	22.5628	22.0605	20.3992	18.6993	20.9305	1.51672		6.81114	6.34675	6.34675	6.65635	6.54025	0.201089		-0.563777	4.79211	5.77872	5.91966	3.98168	2.66003
4 MIC	22.756	24.5332	21.2878	20.3606	22.2344	1.57825		7.27554	6.65635	7.27554	6.96594	7.04334	0.256705		2.25511	5.77872	6.48344	6.48344	5.25018	1.75297
8 MIC	25.8081	27.1603	26.8126	27.3922	26.7933	0.60504		8.35913	8.82353	8.51393	9.13313	8.70743	0.297258		0.704722	6.76533	7.47005	8.03383	5.74348	2.94364
	S. boydii				Mean	SD		S. boydii				Mean	SD		S. boydii				Mean	SD
Control	105.751	113.13	104.495	107.79	107.791	3.29922		84.0769	87.661	104.835	92.19	92.1907	7.84578		118.423	94.4655	93.859	93.2525	100	10.6452
¼ MIC	95.93	125.378	85.5741	76.8597	95.9354	18.29		77.4314	69.2178	89.3037	78.65	78.6507	7.14059		127.976	108.415	118.19	103.8	114.595	9.30974
½ MIC	99.49	82.8263	115.172	100.491	99.4947	11.452		76.5354	72.0553	111.107	86.56	86.5644	15.1116		67.12	67.1721	68.0819	66.1107	67.1212	0.697608
MIC	7.30128	7.14426	7.45829	7.06575	7.24239	0.150758		7.6162	19.8	14.11	20.6086	15.5337	5.21222		11.8271	7.42987	8.33965	7.27824	8.71873	1.83998
2 MIC	5.49558	5.88812	6.35918	5.6526	5.84887	0.32607		6.64551	6.12283	5.89882	5.74949	6.10416	0.33962		10.4625	6.36846	8.49128	7.5815	8.22593	1.49482
4 MIC	5.57409	6.35918	6.04514	6.04514	6.00589	0.280331		6.34684	6.94419	6.27217	6.85776	6.60524	0.29848		11.6755	7.12661	8.64291	7.73313	8.79454	1.74868
8 MIC	5.6526	6.20216	5.88812	5.80962	5.88813	0.200158		8.88557	7.84021	7.16819	9.70693	8.40022	0.97141		12.8886	8.64291	9.70432	8.79454	10.0076	1.71214
	S. dehoogii				Mean	SD		S. dehoogii				Mean	SD		S. dehoogii				Mean	SD
Control	80.6862	118.096	105.036	96.1815	100	13.6055		103.704	138.306	77.7001	80.2901	100	24.3251		88.8618	65.9769	122.946	122.216	100	23.9879
¼ MIC	73.7133	97.5097	79.5794	91.7543	85.6392	9.45053		115.825	76.1461	69.4121	102.771	91.0386	18.9836		93.9744	62.8119	82.5319	79.77	79.7721	11.1464
½ MIC	63.1987	94.7427	62.7559	82.8998	75.8993	13.5843		65.3717	60.0881	35.6384	69.6193	57.6794	13.1656		37.0055	33.5971	84.2361	99.3305	63.5423	28.7661
MIC	7.85833	10.1826	10.1826	12.1749	10.0996	1.52839		11.1888	7.66641	10.5672	7.87361	9.32401	1.57117		10.2252	9.73828	10.7121	10.7121	10.3469	0.403727
2 MIC	7.63697	8.30105	9.96126	9.7399	8.9098	0.972795		11.2924	8.28801	10.4636	9.42761	9.86791	1.12628		9.00791	7.79063	14.1205	11.4425	10.5904	2.42542
4 MIC	7.85833	9.85058	9.29718	9.40786	9.10349	0.748119		12.0176	10.0492	9.94561	10.2564	10.5672	0.844832		9.49483	8.76445	10.7121	12.4163	10.3469	1.38257
8 MIC	7.96901	9.07582	9.1865	9.07582	8.82678	0.497294		12.6392	10.6708	11.914	9.84201	11.2665	1.08255		9.73828	9.25137	8.27754	8.76445	9.00791	0.544386
	S. apiospermum				Mean	SD		S. apiospermum				Mean	SD		S. apiospermum				Mean	SD
Control	88.8104	115.807	80.6863	114.697	100	15.5247		101.956	96.1192	97.982	103.943	100	3.10261		89.8475	96.244	114.094	99.8141	100	8.88637
¼ MIC	97.4391	105.765	109.55	104.907	104.415	4.3901		111.642	96.616	101.832	109.78	104.967	6.06817		89.4013	89.55	113.648	79.881	93.1201	12.4825
½ MIC	58.3323	64.8417	55.0523	65.8004	61.0067	4.48034		98.4787	79.1059	71.0338	73.8901	80.6271	10.7053		41.5024	42.2462	30.6434	21.1231	33.8788	8.67913
MIC	3.17901	5.44973	6.61032	5.34881	5.14697	1.23962		49.674	47.9354	49.9224	56.8768	51.1021	3.42073		5.95017	5.95017	6.54518	6.39643	6.21049	0.26558
2 MIC	2.32118	5.39927	4.89466	5.75249	4.5919	1.34598		56.5042	45.2034	43.2164	48.308	48.308	5.06806		5.5039	4.76013	5.5039	5.35515	5.28077	0.306665
4 MIC	2.62394	5.44973	5.29835	5.24789	4.65498	1.17497		54.0205	50.5433	48.8047	57.1251	52.6234	3.20649		5.80141	5.35515	5.2064	5.05764	5.35515	0.278294
8 MIC	3.33039	6.71124	5.70203	5.09651	5.21004	1.22899		54.0205	45.9485	44.4582	43.0922	46.8798	4.2446		6.24768	5.5039	6.99145	5.65266	6.09892	0.585646
	L. prolificans				Mean	SD		L. prolificans				Mean	SD		L. prolificans				Mean	SD
Control	89.8	104.172	94.2126	71.0633	89.8121	12.0114		92.9578	87.3239	99.5305	120.188	100	12.4302		103.09	101.031	105.155	101.7	102.744	1.57761
¼ MIC	95.64	85.18	96.9044	82.638	90.0906	6.26259		86.385	100.469	98.5915	85.446	92.723	6.84787		98.2818	101.947	79.9542	85.4525	91.4089	9.01366
½ MIC	90.57	82.6	84.5222	80.7537	84.6115	3.68919		103.286	117.371	110.32	103.73	108.677	5.74053		100.115	100.573	76.9759	82.9324	90.1489	10.4112
MIC	24.2261	23.1494	23.6878	22.8802	23.4859	0.516903		55.3991	52.5822	56.338	57.277	55.3991	1.75665		12.142	9.3929	10.5384	9.1638	10.3093	1.17934
2 MIC	21.2651	21.8035	19.9193	22.0727	21.2651	0.829664		49.7653	47.8873	56.338	57.277	52.8169	4.05906		10.3093	8.24742	8.70561	8.01833	8.82016	0.894646
4 MIC	24.7645	22.611	25.8412	25.572	24.6972	1.26793		53.5211	50.7042	49.7653	56.338	52.5822	2.57147		10.3093	6.64376	9.3929	8.47652	8.70561	1.35535
8 MIC	24.2261	20.996	22.611	20.1884	22.0054	1.5507		49.7653	47.8873	49.7653	51.6432	49.7653	1.3279		10.5384	7.78923	9.85109	8.70561	9.22108	1.05452

## Sheet: Table 2. Amorolfine
Table2. Biofilm formaton data of amorolfine effect on biofilm formation of Scedosporium and Lomentospora species.
	Amorolfine - % Biofilm formation
	Biofilm Biomass - Crystal Violet							Biofilm Marix - Safranin							Biofilm Viability - XTT
	S. aurantiacum				Mean	SD		S. aurantiacum				Mean	SD		S. aurantiacum				Mean	SD
Control	97.5	92.7606	87.3	81.7907	89.8378	5.88321		91.689	121.358	91.689	95.2636	100	12.4173		115.063	100.751	92.1646	92.0215	100	9.38745
¼ MIC	56.2	46.1	49.4455	42.8312	48.6442	4.94964		58.445	47.0063	52.5469	57.9089	53.9768	4.6384		53.8104	70.9839	75.4204	67.263	66.8694	8.07375
½ MIC	44.2	48.3	41.46	46.8643	45.2061	2.6157		54.8704	50.2234	45.2189	43.2529	48.3914	4.52224		38.9267	64.5438	65.5456	71.5563	60.1431	12.5395
MIC	46.9	50.8167	43.5572	46.2997	46.8934	2.59207		66.3092	56.3003	48.6148	53.9768	56.3003	6.41567		22.7549	46.5116	49.517	54.2397	43.2558	12.1525
2 MIC	46.1	40.4	39.6854	41.1373	41.8307	2.51778		67.2029	46.6488	52.9044	52.1895	54.7364	7.59383		16.1717	35.6351	41.5027	37.2093	32.6297	9.74165
4 MIC	37.4	36.7	36.459	36.9429	36.8755	0.347831		59.3387	48.6148	45.9339	60.4111	53.5746	6.38244		13.4526	23.7567	29.3381	29.0519	23.8998	6.42814
8 MIC	40.7	38.3	37.8302	38.7175	38.8869	1.09283		65.4155	46.8275	45.9339	49.5085	51.9214	7.90114		14.025	19.7495	23.8998	22.3256	20	3.75432
	S. boydii				Mean	SD		S. boydii				Mean	SD		S. boydii				Mean	SD
Control	93.9703	116.729	103.489	87.5	100.422	10.9993		98.6478	87.9159	87.0573	91.2	91.2052	4.56664		109.76	100.452	105.1	101.7	104.253	3.60611
¼ MIC	121.31	110.8	119.4	117.445	117.239	3.96055		78.3859	81.2191	80.6182	80.1	80.0808	1.05565		86.28	87.1136	88.7808	86.3571	87.1329	1.00567
½ MIC	114.94	110.36	110.002	93.3977	107.175	8.18905		70.058	60.3563	72.8912	67	67.5764	4.66012		82.8065	89.3366	73.2199	80.1	81.3657	5.77857
MIC	102.487	88.6742	86.384	87.0997	91.1612	6.59123		38.2056	43.8721	46.1043	42.7	42.7205	2.87927		81.1393	81.5561	63.3553	75.7	75.4377	7.34839
2 MIC	86.6702	73.3584	67.4181	55.6808	70.7819	11.1628		32.8826	29.105	33.226	60.6139	38.9569	12.6078		31.9555	31.5387	29.7325	25.1476	29.5936	2.69946
4 MIC	83.7359	85.2389	69.8515	74.3603	78.2967	6.41473		22.6658	23.0951	26.4434	47.6497	29.9635	10.3153		21.5353	19.5901	24.4529	20.7016	21.57	1.80183
8 MIC	76.2211	52.6749	59.1161	46.0905	58.5257	11.2065		46.7053	40.4379	40.5237	42.4984	42.5413	2.54145		24.8697	22.9246	25.0087	24.7308	24.3835	0.84797
	S. dehoogii				Mean	SD		S. dehoogii				Mean	SD		S. dehoogii				Mean	SD
Control	103.777	105.882	110.341	116.532	109.133	4.88526		79.1478	78.1891	105.992	88.3	87.9072	11.1622		87.6477	89.5811	109.13	113.641	100	11.5171
¼ MIC	87.3065	81.2384	104.149	106.254	94.7368	10.708		60.6125	67.9627	83.9414	99.0679	77.8961	14.8508		51.9871	47.9055	77.551	87.0032	66.1117	16.5702
½ MIC	104.149	106.254	87.4303	70.9597	92.1981	14.2669		61.6778	70.4128	84.5806	73.2	72.4678	8.18387		47.9055	40.1719	60.58	71.536	55.0483	11.9872
MIC	104.149	106.254	112.57	93.0031	103.994	7.06176		47.4035	42.3968	65.7257	50.8	51.5815	8.69603		54.1353	47.4758	70.8915	80.7734	63.319	13.2036
2 MIC	103.777	105.882	104.149	106.254	105.015	1.06889		31.3182	29.7204	39.9467	34.3	33.8213	3.89978		30.29	29.0011	37.1643	37.3792	33.4586	3.84099
4 MIC	110.341	116.532	104.149	106.254	109.319	4.72245		42.7164	38.6684	39.5206	60.8256	45.4328	9.01425		21.4823	20.623	23.6305	33.0827	24.7046	4.95957
8 MIC	109.7	125.697	102.043	101.424	109.716	9.78527		52.0906	45.486	50.7057	47.723	49.0013	2.57098		33.5123	21.9119	31.5789	34.8013	30.4511	5.06174
	S. apiospermum				Mean	SD		S. apiospermum				Mean	SD		S. apiospermum				Mean	SD
Control	82.7695	98.3311	108.209	110.69	100	10.9698		113.232	98.2188	90.0763	98.4733	100	8.35251		92.5316	98.0467	111.681	97.7403	100	7.09143
¼ MIC	75.2368	92.0162	95.6247	106.811	92.4222	11.3225		104.58	90.5852	92.6209	103.944	97.9326	6.37425		97.4339	106.626	89.008	70.9307	90.9996	13.1559
½ MIC	80.1985	89.0392	102.706	98.6017	92.6365	8.72685		102.544	94.9109	89.5674	95.5471	95.6425	4.61217		98.8127	120.107	97.8935	78.5906	98.851	14.6904
MIC	74.1543	89.1295	94.2715	103.067	90.1556	10.497		101.145	95.6743	95.4198	102.926	98.7913	3.30604		69.5519	71.8499	72.1563	73.6882	71.8116	1.47887
2 MIC	86.2878	85.8367	92.3771	97.9702	90.6179	4.96893		102.163	93.8931	92.2392	94.402	95.6743	3.83053		62.5048	59.2876	51.4745	62.9644	59.0578	4.60168
4 MIC	73.3423	85.8367	87.8665	91.6554	84.6752	6.86822		89.8219	87.4046	87.2773	94.5293	89.7583	2.93518		49.3298	47.4914	45.3466	50.8617	48.2574	2.06107
8 MIC	80.5142	80.5142	84.3031	87.5958	83.2318	2.95649		87.9135	78.4987	79.3893	80.6616	81.6158	3.71634		43.8146	40.4443	45.8062	55.3045	46.3424	5.51779
	L. prolificans				Mean	SD		L. prolificans				Mean	SD		L. prolificans				Mean	SD
Control	116.776	91.9	91.7015	101.6	100.494	10.2163		86.187	84.6043	81.295	87.9137	85	2.43835		85.7342	86.8476	84.6207	90.7975	87	2.32956
¼ MIC	82.8657	88.1194	64.4776	64	74.8657	10.7893		55.2518	51.7986	46.0432	50.6475	50.9353	3.29367		26.1656	30.6194	32.0111	36.7432	31.3848	3.77262
½ MIC	55.8806	47.5224	43.9403	48.4776	48.9552	4.34141		56.4029	50.0719	51.223	51.7986	52.3741	2.40766		22.547	24.4955	21.7119	29.5059	24.5651	3.02614
MIC	63.7612	64.2388	49.4328	42.0299	54.8657	9.50342		52.9496	49.4964	47.1942	51.223	50.2158	2.1293		18.9283	19.2067	16.7015	19.7634	18.65	1.16446
2 MIC	44.8955	69.4925	46.3284	47.2836	52	10.135		57.554	61.0072	53.5252	57.554	57.4101	2.6492		18.9283	17.5365	15.588	18.9283	17.7453	1.36898
4 MIC	48.9552	40.3582	45.3731	44.8955	44.8955	3.05354		51.7986	63.3094	46.6187	50.6475	53.0935	6.20376		15.588	16.7015	15.588	18.3716	16.5623	1.13923
8 MIC	55.403	54.6866	49.6716	53.7313	53.3731	2.21781		56.4029	65.036	47.7698	51.223	55.1079	6.50353		17.8149	17.2582	16.4231	18.0933	17.3974	0.637799

## Sheet: Table 3. Olorofim
Table 3. Biofilm formaton data of olorofim effect on biofilm formation of Scedosporium and Lomentospora species
	Olorofim - % Biofilm formation
	Biofilm Biomass - Crystal Violet							Biofilm Marix - Safranin							Biofilm Viability - XTT
	S. aurantiacum				Mean	SD		S. aurantiacum				Mean	SD		S. aurantiacum				Mean	SD
Control	111.065	103.427	80.722	104.787	100	11.497		106.963	114.05	83.8896	95.0968	100	11.5053		111.483	99.0431	92.2249	97.2488	100	7.08526
¼ MIC	81.3497	77.1645	80.9835	80.7743	80.068	1.68893		64.1121	76.8026	67.4083	58.6733	66.7491	6.58941		73.2057	74.7608	75.4785	79.3062	75.6878	2.24482
½ MIC	75.4381	75.5428	73.921	78.6294	75.8828	1.71067		51.4215	73.0119	46.9716	46.9716	54.5941	10.7876		69.9761	87.5598	94.0191	104.187	88.9354	12.4478
MIC	65.3414	72.8224	71.7761	71.2529	70.2982	2.91709		47.3012	58.1788	43.8401	32.9625	45.5707	8.9989		56.3397	84.5694	80.5024	77.512	74.7309	10.9096
2 MIC	51.1117	59.3775	60.2145	60.5284	57.808	3.88894		50.2678	41.3679	40.8735	33.1273	41.4091	6.06946		50.9569	60.6459	57.5359	85.1675	63.5766	12.947
4 MIC	43.2644	49.6469	56.814	53.8844	50.9024	5.09299		35.9291	31.1496	28.8422	25.5459	30.3667	3.7788		46.8899	53.4689	46.0526	54.9043	50.3289	3.90214
8 MIC	40.8056	50.0654	55.977	44.7816	47.9074	5.70045		30.1607	25.2163	29.6663	16.9757	25.5047	5.28734		37.5598	39.2345	39.7129	36.244	38.1878	1.37787
	S. boydii				Mean	SD		S. boydii				Mean	SD		S. boydii				Mean	SD
Control	102.319	93.73	101.088	78.088	93.8064	9.65099		100.449	82.2815	103.723	113.546	100	11.3083		120.258	100.798	100.646	78.2972	100	14.8532
¼ MIC	106.862	97.9	102.5	109	104.066	4.26132		78.479	88.5133	105.941	101.716	93.6625	10.8707		74.9525	81.794	78.7533	76.6249	78.0312	2.55618
½ MIC	101.7	103.833	97.3971	100.48	100.853	2.32824		83.4434	70.7684	74.8878	70.029	74.7822	5.33221		48.1946	32.8392	44.5458	42.8734	42.1133	5.68958
MIC	22.8112	43.256	33.0336	45.5277	36.1571	9.02874		36.2292	27.3568	35.4898	24.8218	30.9744	4.97354		20.2204	15.9635	20.5245	23.2611	19.9924	2.61016
2 MIC	18.4572	28.301	25.5561	28.5849	25.2248	4.0824		21.3361	19.6462	24.2936	18.1674	20.8608	2.27706		16.5717	11.0984	14.8993	11.8586	13.607	2.22536
4 MIC	12.8727	20.8235	21.3914	28.8689	20.9891	5.66032		18.0618	17.6393	17.5337	17.1112	17.5865	0.338163		14.5952	10.1862	12.3147	10.6423	11.9346	1.72844
8 MIC	11.6422	12.3048	13.2513	16.2802	13.3696	1.77504		14.2593	12.3581	15.1043	13.2031	13.7312	1.04028		14.5952	11.5545	12.9228	11.8586	12.7328	1.18924
	S. dehoogii				Mean	SD		S. dehoogii				Mean	SD		S. dehoogii				Mean	SD
Control	88.8694	120.483	91.3282	99.3194	100	12.4409		112.885	74.0896	76.7507	136.274	100	25.9506		87.2727	63.3766	110.649	138.701	100	27.9037
¼ MIC	17.5631	19.6707	23.8858	20.3732	20.3732	2.27644		30.5322	19.1877	24.93	20.8683	23.8796	4.37156		31.948	29.3507	29.8701	35.5844	31.6883	2.45039
½ MIC	12.0307	16.0703	15.719	15.6312	14.8628	1.64332		21.2885	20.7283	21.5686	18.3473	20.4832	1.26971		23.8961	19.7403	25.974	27.7922	24.3507	2.99758
MIC	10.0988	13.6992	17.5631	14.4018	13.9407	2.65297		15.9664	13.0252	15.6863	14.8459	14.881	1.14801		20	17.9221	20	23.8961	20.4545	2.16049
2 MIC	9.83535	14.4896	13.7871	14.2261	13.0845	1.89262		15.126	10.6443	13.3053	11.7647	12.7101	1.68468		18.961	15.8442	16.6234	18.7013	17.5325	1.33077
4 MIC	11.3282	14.9286	15.1921	13.1723	13.6553	1.55175		16.9468	12.3249	14.1457	13.5854	14.2507	1.69049		17.1429	14.5455	15.0649	17.6623	16.1039	1.32442
8 MIC	11.2404	14.8408	12.9089	14.0505	13.2602	1.35333		18.0672	13.7255	14.0056	14.4258	15.056	1.7563		15.5844	15.0649	15.5844	16.6234	15.7143	0.566093
	S. apiospermum				Mean	SD		S. apiospermum				Mean	SD		S. apiospermum				Mean	SD
Control	105.833	97.9394	100.455	95.7725	100	3.75344		114.892	94.2651	92.1446	98.6988	100	8.91698		88.1679	100	106.489	105.344	100	7.25692
¼ MIC	60.9461	64.4287	65.164	71.1231	65.4155	3.66024		73.253	65.1566	55.5181	55.3253	62.3132	7.46272		36.514	38.4224	35.6234	31.1705	35.4326	2.66037
½ MIC	51.1947	55.2965	51.93	60.5592	54.7451	3.69586		60.3374	51.0843	44.7229	45.1084	50.3133	6.31307		33.8422	28.8804	33.715	27.4809	30.9796	2.84273
MIC	49.9565	54.4065	40.4373	47.4412	48.0604	5.05875		43.1807	36.8193	37.0121	34.1205	37.7831	3.31936		23.1552	18.1934	21.5013	19.5929	20.6107	1.88063
2 MIC	36.2194	38.1155	42.6816	36.1033	38.28	2.6639		31.6145	29.1084	27.5663	26.988	28.8193	1.79028		20.7379	15.2672	15.6489	15.5216	16.7939	2.28122
4 MIC	34.4781	35.252	33.6268	33.8976	34.3136	0.622978		27.759	25.6385	26.4096	25.0602	26.2169	1.0109		16.5394	15.7761	16.285	13.9949	15.6489	0.993671
8 MIC	28.3254	31.0728	30.2602	30.4537	30.0281	1.02782		28.7229	24.2892	24.6747	24.0964	25.4458	1.90346		13.8677	13.2316	12.5954	14.1221	13.4542	0.592492
	L. prolificans				Mean	SD		L. prolificans				Mean	SD		L. prolificans				Mean	SD
Control	119.314	91.3715	89.3143	98.94	99.735	11.8587		101.429	89.2857	97.1429	112.143	100	8.25303		98.9053	90.06	94.5267	76.7547	90.0617	8.29493
¼ MIC	21.6	17.3143	23.6572	17.3143	19.9714	2.75489		42.85	44.14	42.74	48.51	44.56	2.34603		29.8777	25.88	21.8931	30.07	26.9302	3.35489
½ MIC	17.1429	15.7714	16.1143	21.4286	17.6143	2.25927		49.2857	45.38	41.4286	44.2857	45.095	2.81695		27.57	27.0444	29.105	25.2415	27.2402	1.38016
MIC	17.4857	16.6286	18.6857	18.3429	17.7857	0.79834		51.4286	42.8571	47.8571	45.7143	46.9643	3.12882		22.82	22.1507	22.9234	21.8931	22.4468	0.436078
2 MIC	17.1429	16.4571	17.4857	14.9143	16.5	0.987578		45.92	42.1429	41.4286	41.4286	42.73	1.86469		27.84	26.5293	27.0444	28.5898	27.5009	0.783123
4 MIC	19.8857	19.8857	24.6857	16.1143	20.1429	3.04135		40.32	48.5714	40.82	41.7	42.8529	3.33838		29.78	29.6201	27.5596	29.8777	29.2093	0.956921
8 MIC	21.6	17.4857	23.6572	16.8	19.8857	2.84799		48.5714	41.4286	40.96	44.2857	43.8114	3.02866		30.452	39.4076	34.5138	29.3625	33.434	3.94712
