# Supplementary material for: Pandemic Response Box® library as a source of antifungal drugs against Scedosporium and Lomentospora species
Source: PLoS One. 2023 Feb 3;18(2):e0280964. doi: 10.1371/journal.pone.0280964 (PMC9897528; doi:10.1371/journal.pone.0280964)
Supplement: S3 Table — Data of alexidine (Table 1), amorolfine (Table 2) or olorofim (Table 3) effect on biofilm formation of Scedosporium and Lomentospora species. (XLSX) [file pone.0280964.s003.xlsx]

## Sheet: Table 1. Alexidine
Table 1. Preformed Biofilm data of alexidine effect on biofilm formation of Scedosporium and Lomentospora species.
	Alexidine - % Preformed Biofilm
	Biofilm Biomass - Crystal Violet							Biofilm Marix - Safranin							Biofilm Viability - XTT
	S. aurantiacum				Mean	SD		S. aurantiacum				Mean	SD		S. aurantiacum				Mean	SD
Control	78.3713	95.2118	106.07	93.53	93.2958	9.86979		81.7204	110.057	104.364	103.858	100	10.8307		134.665	94.9309	80.2867	90.1178	100	20.6978
¼ MIC	95.8653	89.9837	86.3139	97.2226	92.3464	4.41963		102.593	94.3706	116.382	102.593	103.985	7.90561		106.298	99.744	71.0701	86.2263	90.8346	13.5126
½ MIC	99.5479	107.57	111.65	108.483	106.813	4.4593		99.6838	104.617	119.165	110.183	108.412	7.23445		77.7266	80.2867	73.0159	75.7809	76.7025	2.66158
MIC	111.751	110.343	103.657	112.203	109.489	3.43588		101.328	98.0392	100.316	104.617	101.075	2.36662		74.3472	62.8776	52.5346	64.1065	63.4665	7.72419
2 MIC	82.2421	72.8415	80.2815	65.2005	75.1414	6.72592		65.389	68.1847	66.5402	58.191	64.5762	3.81803		22.0174	28.469	19.15	25.6016	23.8095	3.53005
4 MIC	60.3745	48.9129	47.254	52.8843	52.3564	5.06115		42.3782	38.8362	39.8482	58.444	44.8767	7.93864		10.3431	10.2407	11.9816	12.084	11.1623	0.871962
8 MIC	64.748	47.6059	42.981	48.7621	51.0243	8.21337		45.5408	50.6009	45.5408	64.1366	51.4548	7.6077		13.4153	16.1802	15.0538	17.2043	15.4634	1.40599
	S. boydii				Mean	SD		S. boydii				Mean	SD		S. boydii				Mean	SD
Control	101.8	98.9318	100.382	100.686	100.45	1.02316		103.553	71.8932	93.3457	105.208	93.5	13.2761		96.7099	89.1035	95.6233	118.563	100	11.1052
¼ MIC	100.551	92.4556	102.17	104.059	99.8088	4.42321		63.0946	86.4544	97.6123	91.8218	84.7458	13.1083		79.5653	83.3082	72.8041	86.6888	80.5916	5.15398
½ MIC	90.6679	87.9694	83.7194	86.7551	87.2779	2.49532		59.5601	43.4668	60.7633	68.0579	57.962	8.97829		53.8485	74.0115	85.1192	92.1219	76.2753	14.4691
MIC	105.071	87.7333	88.5428	93.4	93.6867	6.92066		68.5091	77.9846	82.2711	79.3382	77.0258	5.15542		81.6179	90.7939	84.2741	99.9698	89.1639	7.07597
2 MIC	84.9337	81.4931	83.8205	72.4871	80.6836	4.89239		60.3873	57.7552	65.501	63.0946	61.6845	2.90156		51.313	53.1241	48.8983	52.1582	51.3734	1.56609
4 MIC	37.441	30.7286	32.9548	39.566	35.1726	3.50412		18.1237	19.1013	21.7334	21.6582	20.1542	1.58014		14.6091	14.4884	15.575	15.4543	15.0317	0.486704
8 MIC	36.058	33.427	31.4369	31.3357	33.0644	1.919		18.3493	18.7253	21.8086	20.3046	19.797	1.37373		15.6958	16.1787	16.5409	17.2653	16.4202	0.572702
	S. dehoogii				Mean	SD		S. dehoogii				Mean	SD		S. dehoogii				Mean	SD
Control	114.37	117.818	104.85	111.273	112.078	4.77223		83.2485	80.6262	85.3229	90.8024	85	3.74063		76.2798	98.476	101.915	93.3294	92.5	9.85055
¼ MIC	97.6001	106.909	89.52	71.1273	91.2892	13.1667		87.0841	72.407	72.6027	82.3875	78.6204	6.33727		109.43	112.492	110.825	116.295	112.261	2.56937
½ MIC	79.8911	73.8	80.0728	66.3273	75.0228	5.61937		73.1898	63.6008	79.6478	73.1115	72.3875	5.72463		99.3662	110.825	95.8187	119.734	106.436	9.47119
MIC	84.4001	78.7092	70.5	73.5273	76.7842	5.28692		74.9511	43.8356	79.0607	65.7241	65.8929	13.6198		66.4322	50.4885	74.4041	73.7788	66.2759	9.63883
2 MIC	93.1637	83.5637	56.0728	77.9818	77.6955	13.6136		29.3542	31.1155	24.4618	17.0254	25.4892	5.46086		12.5049	19.3826	6.56506	12.0359	12.6221	4.54832
4 MIC	74.6182	79.6364	68.7273	73.091	74.0182	3.898		28.7671	28.7671	27.0059	35.4207	29.9902	3.21671		17.9758	5.78351	7.81555	6.09613	9.41774	5.00119
8 MIC	64.1637	65.091	65.6728	63.491	64.6046	0.838473		45.0098	40.9002	32.8767	36.2035	38.7476	4.60403		8.4408	8.4408	20.7894	10.7855	12.1141	5.09931
	S. apiospermum				Mean	SD		S. apiospermum				Mean	SD		S. apiospermum				Mean	SD
Control	71.3757	99.6845	90.4872	100.453	90.5	11.717		105.872	110.914	96.1329	87.0811	100	9.15762		111.538	92.0192	96.8269	99.6154	100	7.19455
¼ MIC	89.8642	88.3829	106.433	94.52	94.7999	7.0876		116.299	93.7267	103.924	78.8313	98.1954	13.7432		94.6154	85.7692	96.6346	82.2115	89.8077	5.9944
½ MIC	85.7496	88.1086	90.0837	88.2732	88.0538	1.53956		97.737	82.4978	74.5918	79.175	83.5004	8.68561		81.6346	96.5385	111.731	104.904	98.7019	11.2271
MIC	79.7147	86.5725	81.6349	74.6674	80.6474	4.26357		91.8934	85.2478	81.1229	76.8834	83.7869	5.53636		94.5192	102.212	98.75	113.75	102.308	7.14586
2 MIC	55.74	61.1713	71.4854	67.3707	63.9418	5.99185		44.2796	44.6863	46.2905	39.4156	43.668	2.56763		59.3269	45.5769	44.7115	52.9808	50.649	5.95237
4 MIC	31.4909	31.82	30.1742	30.6131	31.0246	0.660057		32.77	22.5723	26.9264	26.4681	27.1842	3.64176		14.6154	12.2115	13.0769	13.2692	13.2933	0.861035
8 MIC	27.3762	30.8874	31.6006	29.2964	29.7902	1.62423		30.0201	24.4056	29.6763	26.6972	27.6998	2.29929		16.25	12.8846	14.2308	13.75	14.2788	1.23606
	L. prolificans				Mean	SD		L. prolificans				Mean	SD		L. prolificans				Mean	SD
Control	102.851	104.763	107.017	100.368	103.75	2.44676		104.622	97.479	80.6723	94.2269	94.25	8.69419		118.765	97.9257	91.7511	91.5581	100	11.1326
¼ MIC	89.0263	89.9123	88.3772	90.8333	89.5373	0.925632		110.084	106.302	110.924	111.765	109.769	2.08768		98.2996	89.8215	95.5138	108.828	98.1157	6.89831
½ MIC	89.8684	87.0351	90.3509	84.4298	87.9211	2.38065		98.2269	88.6555	108.823	97.3109	98.2542	7.15431		87.1249	98.2151	85.5765	78.437	87.3384	7.08321
MIC	74.1228	92.2632	109.21	93.421	92.2544	12.426		106.05	110.504	102.101	108.067	106.681	3.07873		87.8341	109.407	76.0251	81.5244	88.6975	12.6655
2 MIC	49.7807	53.4825	66.0088	45.8333	53.7763	7.56266		100	86.1345	91.5966	93.0252	92.6891	4.94265		15.1047	23.6372	12.9281	10.2267	15.4742	5.01972
4 MIC	60.0877	64.693	54.1667	59.7719	59.6798	3.73167		81.2017	80.6723	76.8907	87.0588	81.4559	3.63703		13.4105	5.20984	4.43801	4.34153	6.84998	3.80265
8 MIC	45.3333	47.8509	56.7982	33.7719	45.9386	8.21558		76.8992	76.0504	72.2689	81.5966	76.7038	3.31938		6.84998	5.30632	4.63097	4.43801	5.30632	0.947751

## Sheet: Table 2. Amorolfine
Table 2. Preformed Biofilm data of amorolfine effect on biofilm formation of Scedosporium and Lomentospora species.
	Amorolfine - Preformed Biofilm
	Biofilm Biomass - Crystal Violet							Biofilm Marix - Safranin							Biofilm Viability - XTT
	S. aurantiacum				Mean	SD		S. aurantiacum				Mean	SD		S. aurantiacum				Mean	SD
Control	99.939	99.3895	96.2149	104.457	100	2.93963		102.389	87.9788	104.361	105.271	100	7.0182		118.09	105.901	83.3851	92.6242	100	13.1579
¼ MIC	100.549	98.641	95.9707	101.199	99.0901	2.0316		88.4338	83.4281	113.462	123.17	102.124	16.6468		75	62.4224	49.2236	65.0621	62.927	9.1972
½ MIC	100.269	105.942	109.61	102.085	104.477	3.60291		96.6249	94.653	92.3777	98.1418	95.4494	2.16221		71.1957	65.9938	50.9317	57.0652	61.2966	7.83248
MIC	99.2674	102.725	96.5568	97.1404	98.9225	2.41623		106.485	99.8104	114.372	107.698	107.091	5.16629		73.6025	69.3323	61.4907	63.0435	66.8672	4.87259
2 MIC	109	111	110.891	97.9731	107.216	5.39538		105.423	91.4676	121.047	118.165	109.025	11.7185		57.4534	58.9286	48.059	82.5311	61.743	12.7055
4 MIC	98.8889	108.138	108.716	119.145	108.722	7.17071		111.187	97.9901	107.395	108.153	106.181	4.93744		55.1242	57.1429	36.9565	66.8478	54.0179	10.8015
8 MIC	105.505	109.849	104.461	99.4103	104.806	3.71328		116.215	119.654	111.187	129.238	119.073	6.59574		52.0186	39.0528	42.4689	52.6397	46.545	5.91299
	S. boydii				Mean	SD		S. boydii				Mean	SD		S. boydii				Mean	SD
Control	96.3157	88.2486	96.7697	94.666	94	3.41157		88.2091	129.255	84.8721	97.6641	100	17.5298		91.7197	104.69	99.2472	104.343	100	5.24374
¼ MIC	84.4421	87.4804	85.6888	81.9976	84.9022	1.99463		99.3326	81.2013	91.1012	81.0901	88.1813	7.61384		81.6445	94.7307	92.9936	100.637	92.5014	6.8788
½ MIC	79.5181	79.4482	82.6572	88.0042	82.4069	3.48179		91.6574	86.4294	109.789	93.7709	95.4116	8.7202		76.4331	86.2768	95.0782	116.503	93.5727	14.7906
MIC	104.453	100.087	93.487	104.557	100.646	4.50979		101.112	74.1936	88.7653	101.112	91.2959	11.0863		94.8466	101.216	110.133	111.175	104.343	6.71137
2 MIC	98.2364	93.8362	90.8329	99.6682	95.6434	3.51177		116.24	86.0957	109.344	105.451	104.283	11.1885		99.1314	101.448	104.227	100.058	101.216	1.92395
4 MIC	95.0934	83.7087	87.4887	83.1849	87.369	4.7588		105.784	83.5373	116.796	103.226	102.336	11.9914		91.4881	81.297	101.795	91.0249	91.4013	7.25042
8 MIC	64.8507	65.8285	66.3857	67.5048	66.1424	0.959468		112.458	105.228	109.455	105.451	108.148	3.00373		107.47	95.194	98.6682	116.271	104.401	8.18455
	S. dehoogii				Mean	SD		S. dehoogii				Mean	SD		S. dehoogii				Mean	SD
Control	109.855	93.9279	83.5288	82.6886	92.5	10.9541		80.0683	104.652	118.481	96.799	100	13.8807		91.2168	105.721	90.8944	94.1676	95.5	6.0375
¼ MIC	91.4287	109.575	84.579	81.3583	91.7352	10.9228		97.7294	97.1404	92.5309	100.213	96.9035	2.77547		95.5681	103.948	104.218	114.263	104.499	6.62332
½ MIC	74.8792	107.614	75.407	81.4129	84.8283	13.4034		86.3636	74.2638	90.8237	92.3602	85.9528	7.099		96.2127	106.849	110.878	104.424	104.591	5.35848
MIC	96.3662	108.104	92.0007	83.9489	95.105	8.72737		89.1912	76.9953	93.726	97.1404	89.2632	7.62354		90.8944	97.6632	96.2127	94.0645	94.7087	2.54728
2 MIC	109.715	103.553	102.433	104.208	104.977	2.80787		98.5813	85.5314	107.213	106.53	99.4639	8.73032		77.0346	78.9686	98.469	84.9694	84.8604	8.38393
4 MIC	86.1894	100.543	76.7373	83.5288	86.7495	8.67728		78.8732	83.312	103.799	118.31	96.0734	15.9126		96.4021	95.278	80.0967	111.362	95.7846	11.0612
8 MIC	86.1894	82.5426	76.7373	83.5288	82.2495	3.45072		121.554	106.675	119.919	110.969	114.779	6.1746		102	104	104	110.878	105.22	3.36755
	S. apiospermum				Mean	SD		S. apiospermum				Mean	SD		S. apiospermum				Mean	SD
Control	81.6745	102.996	107.542	89.4617	95.4186	10.3535		113.855	92.7374	97.8771	95.5307	100	8.20338		113.811	103.427	87.8089	94.9533	100	9.70281
¼ MIC	84.2362	114.597	111.252	99.1813	102.317	11.9099		106.816	98.8827	91.0614	81.7877	94.6369	9.27676		59.8962	69.4496	78.837	86.3967	73.6449	9.95231
½ MIC	82.0414	113.134	93.9035	98.2407	96.8298	11.125		97.8771	110.056	105.251	87.1508	100.084	8.63536		69.9481	87.7258	79.3354	93.8733	82.7207	9.00045
MIC	81.6757	110.678	106.863	101.272	100.122	11.163		89.9441	113.519	123.687	102.346	107.374	12.5794		72.4403	66.6251	61.0592	65.7944	66.4798	4.04355
2 MIC	105.138	119.718	115.746	110.26	112.716	5.51501		108.268	99.1061	96.2011	94.0782	99.4134	5.41491		89.9689	72.7726	74.8494	63.6345	75.3063	9.45846
4 MIC	97.4569	102.787	114.597	100.07	103.728	6.55218		104.805	99.1061	91.3966	101.788	99.2737	4.97459		86.2305	74.8494	69.1173	61.4746	72.918	9.0326
8 MIC	79.7422	96.9866	98.7633	93.1719	92.166	7.45193		89.162	80.4469	72.514	94.9721	84.2737	8.53355		85.4829	77.8401	66.0436	68.9512	74.5794	7.64941
	L. prolificans				Mean	SD		L. prolificans				Mean	SD		L. prolificans				Mean	SD
Control	104.104	101	102.697	108.262	104.016	2.68667		107.563	86.0504	93.4454	112.941	100	10.7497		100.277	88.4083	85.1898	91.1252	91.25	5.61907
¼ MIC	107.802	103	108.057	112	107.715	3.19049		100.84	87.395	85.3782	84.0336	89.4118	6.70584		68.1921	68.1966	72.4164	68.9967	69.4505	1.74343
½ MIC	101.662	109.782	99.5575	89.6486	100.162	7.17083		86.0504	71.2605	72.605	87.395	79.3277	7.42545		60.8499	70.4614	76.9412	79.8592	72.0279	7.29505
MIC	101.282	102	106	94.207	100.872	4.24731		95.4622	63.8655	77.3109	82.6891	79.8319	11.333		69.4996	66.007	69.5504	68.5944	68.4129	1.44014
2 MIC	99.4444	107	102.885	98.3856	101.929	3.36742		100.84	89.4874	78.6555	89.4118	89.5987	7.84499		63.8672	60.2567	63.8522	57.3297	61.3264	2.73649
4 MIC	99.7626	96.8661	110.162	101.159	101.987	4.9669		72.605	72.437	70.0756	70.5882	71.4265	1.11103		62.1574	30.2741	43.5504	56.9273	48.2273	12.3888
8 MIC	93.8272	92.3067	90.1282	90	91.5655	1.59539		74.958	63.8655	74.6218	84.0336	74.3698	7.14385		68.4938	41.8406	55.2384	67.7528	58.3314	10.8806

## Sheet: Table 3. Olorofim
Table 3. Preformed Biofilm data of olorofim effect on biofilm formation of Scedosporium and Lomentospora species.
	Olorofim - Preformed Biofilm
	Biofilm Biomass - Crystal Violet							Biofilm Marix - Safranin							Biofilm Viability - XTT
	S. aurantiacum				Mean	SD		S. aurantiacum				Mean	SD		S. aurantiacum				Mean	SD
Control	105.251	97.4547	91.7221	105.572	100	5.77981		97.3774	96.2372	106.043	100.342	100	3.79721		102.82	109.145	87.1795	100.855	100	8.01074
¼ MIC	104.334	87.7322	96.7209	97.1337	96.4802	5.88841		113.797	94.9829	100.57	133.751	110.775	14.9213		81.9658	90	90.2564	78.1197	85.0855	5.22365
½ MIC	104.059	93.7858	99.335	100.665	99.4611	3.70175		98.1756	90.6499	111.973	99.2018	100	7.66049		78.6718	62.1541	64.9638	58.2375	66.0068	7.69243
MIC	104.386	104.334	109.929	98.8305	104.37	3.92392		102.166	104.903	119.612	110.148	109.208	6.65673		66.1392	65.9855	65.2193	64.8787	65.5557	0.523643
2 MIC	108.37	94.8865	103.417	102.23	102.226	4.82259		99.6579	92.4743	111.288	114.595	104.504	8.88902		61.6518	57.6416	64.8787	61.5581	61.4325	2.56472
4 MIC	99.7019	99.4267	109.47	102.229	102.707	4.05469		111.174	83.3523	117.332	129.647	110.376	16.9606		61.176	49.553	67.433	67.5181	61.42	7.31826
8 MIC	111.241	108.453	113	110	110.674	1.66713		112.725	109.92	117.218	113.662	113.381	2.60804		46.6518	48.4462	49.553	44.785	47.359	1.81115
	S. boydii				Mean	SD		S. boydii				Mean	SD		S. boydii				Mean	SD
Control	102.973	103.294	94.777	98.9554	100	100		112.208	105.822	85.8757	96.0943	100	9.97102		102.403	97.5265	99.7318	100.071	99.933	1.7285
¼ MIC	91.9647	96.143	94.6392	93.7328	94.1199	94.1199		84.3036	90.592	75.8536	101.498	88.0619	9.35559		91.1087	75.0823	72.8869	78.1482	79.3065	7.06554
½ MIC	85.8979	78.626	86.4259	78.5504	82.375	82.375		81.6507	87.9391	78.5065	91.378	84.8686	5.06537		71.3502	75.7409	75.1921	90.3403	78.1559	7.23522
MIC	95.233	98.0313	98.1037	94.8574	96.5563	96.5563		97.0769	80.8646	80.3734	79.9804	84.5738	7.22545		68.9352	68.0571	72.0088	80.5708	72.393	4.9442
2 MIC	85.5765	88.9835	84.6083	86.9827	86.5378	86.5378		111.127	108.082	109.457	109.872	109.635	1.08726		64.6542	62.1295	72.7772	69.4841	67.2613	4.13816
4 MIC	104.178	89.5139	90.6388	106.388	97.6798	97.6798		107.689	85.1879	118.202	103.758	103.709	11.926		67.6325	53.9576	51.2014	54.3817	56.7933	6.37603
8 MIC	110.928	104.058	90.9201	103.294	102.3	102.3		105.822	78.4083	117.711	93.3432	98.8209	14.5989		61.8021	56.1838	49.0813	59.364	56.6078	4.78032
	S. dehoogii				Mean	SD		S. dehoogii				Mean	SD		S. dehoogii				Mean	SD
Control	83.9418	112.956	91.567	111.535	100	12.5489		93.6023	98.9049	103.055	104.438	100	4.21774		86.1173	109.725	93.6897	110.468	100	10.4487
¼ MIC	102.423	111.341	88.5299	76.8336	94.7819	13.1702		90.098	93.1268	84.4957	103.055	92.6938	6.73583		86.5739	97.5501	72.6058	87.899	86.1572	8.89728
½ MIC	70.7593	109.079	80.1939	85.2989	86.3328	14.1305		74.2363	73.1988	75.2738	98.2133	80.2305	10.4082		48.5523	87.7506	60.7275	72.4573	67.3719	14.4868
MIC	69.273	86.9144	80.1292	76.8982	78.3037	6.34439		93.8329	82.8818	75.5043	92.9107	86.2824	7.56098		59.8367	77.5056	54.343	35.0408	56.6815	15.1442
2 MIC	98.4814	98.6107	78.4491	101.26	94.2003	9.16133		78.6167	75.6196	75.6196	82.536	78.098	2.83946		63.5486	66.9636	54.343	38.6043	55.8649	10.9825
4 MIC	70.1131	96.672	74.0549	85.8805	81.6801	10.4204		68.7032	82.8818	77.3487	78.5014	76.8588	5.14124		55.2338	70.0817	57.3126	64.7365	61.8411	5.92566
8 MIC	84.3296	102.423	97.3183	96.9305	95.2504	6.66734		97.8674	92.4496	86.9164	97.4063	93.6599	4.43504		73.0512	75.8723	63.1032	69.3393	70.3415	4.77834
	S. apiospermum				Mean	SD		S. apiospermum				Mean	SD		S. apiospermum				Mean	SD
Control	110.562	112.976	79.7586	96.7028	100	13.2338		78.3248	135.144	91.6808	94.85	100	21.2171		97.6191	98.2601	108.7	95.4212	100	5.13187
¼ MIC	91.3368	102.068	83.067	90.7578	91.8073	6.76373		139.672	107.98	91.1149	105.15	110.979	17.7541		75.3966	64.0124	62.706	78.1026	70.0544	6.77894
½ MIC	112.082	97.6734	78.5962	100.727	97.2696	12.0439		113.526	102.66	119.751	95.3028	107.81	9.46323		60.2799	60.1866	56.0808	59.6267	59.0435	1.72865
MIC	101.398	115.793	110.443	104.616	108.062	5.51634		117.374	106.961	99.4907	102.66	106.621	6.7505		57.4805	52.7216	46.1897	75.4899	57.9704	10.8801
2 MIC	107.654	105.435	107.164	108.774	107.257	1.20271		93.605	88.6248	87.8325	82.8523	88.2286	3.81196		56.1742	40.9642	59.8133	64.0124	55.241	8.69686
4 MIC	108.021	111.546	105.957	107.209	108.183	2.07586		93.2654	89.8698	90.6621	81.4941	88.8229	4.41381		51.7885	40.9642	48.056	68.8647	52.4183	10.2604
8 MIC	106.807	109.134	107.805	111.322	108.767	1.6906		94.1709	90.7753	80.0226	80.0226	86.2479	6.33994		53.748	54.028	49.0824	70.171	56.7574	7.98964
	L. prolificans				Mean	SD		L. prolificans				Mean	SD		L. prolificans				Mean	SD
Control	72.0359	90.6924	105.496	92.7757	90.25	11.9454		103.717	88.8486	87.398	93.0363	93.25	6.38796		113.882	96.8534	82.7865	106.478	100	11.6284
¼ MIC	83.2095	73.8334	85.4476	89.7338	83.0561	5.81794		104.442	89.9365	85.9474	84.8595	91.2965	7.82164		56.2006	60.8447	52.566	43.1432	53.1886	6.49972
½ MIC	85.0328	79.917	80.6084	80.0553	81.4034	2.11137		109.157	102.629	87.7606	106.981	101.632	8.34633		53.7775	41.5279	40.3836	37.5568	43.3115	6.21306
MIC	78.2544	75.3543	77.29	83.3737	78.5681	2.96453		117.135	84.1342	68.5403	87.7606	89.3926	17.5697		42.672	36.0761	37.8933	35.4703	38.0279	2.82565
2 MIC	89.7338	87.5216	92.9139	80.0553	87.5562	4.73582		98.2774	89.9365	90.6618	96.8268	93.9257	3.67153		46.3739	46.3066	37.826	48.8642	44.8427	4.18013
4 MIC	94.2966	81.0232	82.6823	98.7211	89.1808	7.51606		109.157	100.453	86.6727	99.0027	98.8214	8.01731		51.4892	38.7683	45.1624	41.124	44.136	4.822
8 MIC	85.7242	114.207	84.618	84.7563	92.3263	12.6398		106.981	85.5848	93.9257	103.355	97.4615	8.35026		47.3835	44.0855	48.9315	46.2393	46.6599	1.76694
