# Supplementary material for: Pandemic Response Box® library as a source of antifungal drugs against Scedosporium and Lomentospora species
Source: PLoS One. 2023 Feb 3;18(2):e0280964. doi: 10.1371/journal.pone.0280964 (PMC9897528; doi:10.1371/journal.pone.0280964)
Supplement: S4 Table — Data of the alexidine, amorolfine and olorofim effect in S. aurantiacum cells analyzed using fluorescent staining. (XLSX) [file pone.0280964.s004.xlsx]

## Sheet: Table 1
	Table 1. Data of the alexidine, amorolfine and olorofim effect in S. aurantiacum cells analyzed using fluorescent staining.
		ROS induction						Mitochondrial membrane potetial						DNA quantification
		DCFDA (relative to the control+)						JC-1 (relative to the control+)						Sytox blue (relative to the control+)
		Ctl (-)	Ctl (+)	Alexidine	Amorolfine	Olorofim		Ctl (-)	Ctl (+)	Alexidine	Amorolfine	Olorofim		Ctl (-)	Ctl (+)	Alexidine	Amorolfine	Olorofim
		0.0311119	1.11439	1.97954	1.14125	1.77819		0.013594	1.08221	0.257716	0.417109	0.905227		0.0544553	0.832684	0.903946	1.06211	0.528576
		0.0247962	0.914018	1.98425	1.21467	1.80911		0.0138682	0.892552	0.232105	0.283918	0.89412		0.0629113	0.959568	1.1532	0.738548	0.483175
		0.0244939	1.04129	1.98238	1.0391	1.82833		0.0159209	1.0974	0.215151	0.416203	0.888004		0.0437661	1.25938	1.32648	1.19559	0.529179
		0.0496289	0.930302	1.95679	1.17128	1.81692		0.0165877	1.01005	0.189054	0.318236	0.788527		0.060097	0.948481	1.22917	1.25894	0.529699
	Mean	0.0325077	1	1.97574	1.14158	1.80814		0.0149927	1.02055	0.223506	0.358866	0.86897		0.0553074	1.00003	1.1532	1.0638	0.517657
	SD	0.0102319	0.0822193	0.0110689	0.0646666	0.0185896		0.00128707	0.0809353	0.0250052	0.0590503	0.0468519		0.00732611	0.157765	0.156464	0.200773	0.0199121
		Cell wall stain						Chitin staining						Neutral lipids
		ConA (relative to the control+)						Calcofluor (relative to the control+)						Nile red (relative to the control+)
		Ctl (-)	Ctl (+)	Alexidine	Amorolfine	Olorofim		Ctl (-)	Ctl (+)	Alexidine	Amorolfine	Olorofim		Ctl (-)	Ctl (+)	Alexidine	Amorolfine	Olorofim
		0.0700215	0.830118	1.02153	0.739954	0.794301		0.076444	0.997165	1.1102	1.2788	0.45012		0.0147588	0.82667	0.302071	0.573026	0.934366
		0.0763787	1.14997	1.01598	0.624603	0.778718		0.0709937	1.13912	1.23575	1.07486	0.49231		0.0172541	1.11404	0.23848	0.276766	0.855313
		0.0696542	1.14997	1.06398	0.789367	0.766893		0.0643831	0.92294	1.25572	1.31108	0.582631		0.015803	1.14767	0.262558	0.397769	0.919327
		0.074441	1.14997	1.03523	0.950417	0.877832		0.066761	0.940782	1.12475	1.45117	0.50106		0.0188489	0.911617	0.350542	0.306073	0.924704
	Mean	0.0726238	1.07001	1.03418	0.776086	0.804436		0.0696454	1	1.1816	1.27898	0.50653		0.0166662	1	0.288413	0.388408	0.908427
	SD	0.00287192	0.138502	0.01858	0.117069	0.0434758		0.00458395	0.0848625	0.0647236	0.134487	0.047973		0.00154053	0.134784	0.0424509	0.115558	0.0311355
