# Supplementary material for: Pandemic Response Box® library as a source of antifungal drugs against Scedosporium and Lomentospora species
Source: PLoS One. 2023 Feb 3;18(2):e0280964. doi: 10.1371/journal.pone.0280964 (PMC9897528; doi:10.1371/journal.pone.0280964)
Supplement: S5 Table — Data of alexidine, amorolfine and olorofim effect on RAW, A549 and HaCaT cell lines. (XLSX) [file pone.0280964.s005.xlsx]

## Sheet: Table 1. Cytotoxicity
	Table 1. Cytotoxicity assay data of alexidine, amorolfine and olorofim effect on RAW, A549 and HaCaT cell lines.
	RAW - Viability %
		Alexidine						Mean	SD		Amorolfine						Mean	SD		Olorofim					Mean	SD
	Control	96.2457	94.8805	117.747	77.4744	76.4505	89.4198	92.0364	13.8364		96.2457	94.8805	117.747	77.4744	76.4505	89.4198	92.0364	13.8364		98.5075	97.5124	112.438	90.9091	104.017	100.677	7.20562
	0,3 µg/ml	96.9283	94.198	100.341	81.2287	77.8157	73.7201	87.372	10.1781		121.502	122.526	115.7	80.5461	77.4744	73.3788	98.5211	21.5933		103.98	112.438	108.209	80.7611	89.2178	98.9212	11.9875
	0,7 µg/ml	87.0307	90.4437	91.1263	69.9659	65.8703	72.6962	79.5222	10.2843		135.154	116.724	109.215	79.5222	74.4027	72.355	97.8953	23.8488		99.005	91.0448	100.498	78.6469	93.8689	92.6126	7.77316
	1,5 µg/ml	83.9591	93.5154	89.4198	66.2116	67.2355	70.9898	78.5552	10.8688		115.017	124.232	128.328	80.2048	82.5939	77.8157	101.365	21.5675		96.5174	95.5224	104.975	78.2241	86.2579	92.2994	9.20289
	3,1 µg/ml	84.9829	84.9829	86.3481	67.5768	62.116	64.8464	75.1422	10.4257		108.191	133.106	116.041	73.3788	82.9351	72.355	97.6678	22.9198		100.498	92.0398	89.5522	83.7209	91.3319	91.4285	5.39549
	6,2 µg/ml	65.1877	69.6246	79.1809	62.4573	60.4096	60.0683	66.1547	6.66306		109.215	127.645	110.58	86.0068	81.2287	88.3959	100.512	16.5447		94.5274	93.0348	94.0298	77.8013	85.4123	88.9611	6.48702
	12 µg/ml	59.3857	59.0444	58.3618	62.116	58.3618	58.0205	59.215	1.37581		94.8805	104.096	126.621	80.5461	75.0853	77.1331	93.0603	18.1879		97.5124	91.0448	95.0249	81.6068	90.9091	91.2196	5.41504
	25 µg/ml	59.3857	59.727	58.7031	59.3857	60.4096	60.7508	59.727	0.682593		80.5461	85.6655	97.9522	69.6246	68.942	65.1877	77.9863	11.3994		90.5473	92.0398	92.0398	78.6469	86.2579	87.9063	5.09116
	50 µg/ml	64.5051	61.4335	58.7031	60.4096	56.9966	57.3379	59.8976	2.58989		56.314	56.314	58.0205	57.3379	56.6553	59.3857	57.3379	1.09712		78.607	102.488	90.5473	80.7611	84.9894	87.4785	8.54065
	A549 - Viability %
		Alexidine						Mean	SD		Amorolfine						Mean	SD		Olorofim					Mean	SD
	Control	92.7835	89.6907	95.1134	91.8351	88.9072	94.14	92.0783	2.22768		92.7835	89.6907	97.1134	91.8351	89.972	96.14	92.9225	2.8363		104.652	88.954	99.4192	89.54	98.118	96.1366	6.03846
	0,3 µg/ml	90.7216	92.9381	91.7526	89.216	91.381	90.526	91.0892	1.14782		97.4227	94.3299	94.8454	96.268	93.29	94.436	95.0987	1.36223		87.2098	104.652	92.4424	94.58	91.37	94.0508	5.8178
	0,7 µg/ml	91.2371	91.2371	90.7216	90.371	90.371	89.216	90.5256	0.684803		99.0309	98.4536	95.6701	98.39	97.561	94.701	97.3011	1.58084		88.954	104.652	99.4192	100.58	98.118	98.3446	5.1801
	1,5 µg/ml	93.299	90.2062	91.2371	92.99	89.062	90.371	91.1942	1.5197		98.4536	93.0928	96.3918	97.561	92.98	95.975	95.7424	2.07304		87.2098	85.4656	90.6982	84.661	89.92	87.5909	2.38019
	3,1 µg/ml	90.268	89.6907	92.1134	89.68	88.907	92.1134	90.4621	1.23263		94.8454	97.9381	98.4536	93.436	96.314	97.561	96.4247	1.78592		94.1866	94.1866	92.4424	93.859	91.424	93.2197	1.10519
	6,2 µg/ml	92.7835	91.7526	91.2371	91.835	90.526	90.371	91.4175	0.824119		100.701	95.8763	98.5155	99	94.729	97.15	97.662	1.99197		87.2098	83.7214	99.4192	82.242	98.118	90.1421	7.2376
	12 µg/ml	92.268	89.1753	89.6907	91.68	89.73	88.907	90.2418	1.26877		94.8454	95.8763	99.4845	93.436	94.729	98.854	96.2042	2.22018		81.9772	83.0241	85.4656	84.21	84.661	83.8676	1.2317
	25 µg/ml	92.268	89.6907	89.1753	91.68	88.907	88.753	90.079	1.38168		94.1237	96.3918	97.5464	93.27	95.975	96.44	95.6245	1.46437		75.0004	64.5353	87.2098	63.326	86.081	75.2305	10.1725
	50 µg/ml	86.268	87.1134	88.6598	85.68	86.34	87.58	86.9402	0.982901		90.2062	93.8144	95.3608	89.018	92.143	94.682	92.5374	2.31582		75.0004	68.0237	68.0237	67.265	67.265	69.1155	2.96194
	HaCaT - Viability %
		Alexidine						Mean	SD		Amorolfine						Mean	SD		Olorofim					Mean	SD
	Control	95.4545	89.899	95.9596	96.2264	94.3396	98.1132	94.9987	2.54231		95.4545	89.899	95.9596	96.2264	94.3396	98.1132	94.9987	2.54231		90.4382	97.2112	97.2112	95.2756	101.969	96.4209	3.7183
	0,3 µg/ml	101.01	103.03	98.4848	103.208	102.038	108.491	102.71	3.02665		88.8889	89.3939	90.404	112.736	109.906	113.208	100.756	11.2499		94.8207	92.8287	94.8207	94.1567	98.0315	94.9317	1.71211
	0,7 µg/ml	95.9596	94.9495	93.4343	105.66	106.132	99.208	99.2239	5.02644		88.3838	91.9192	98.4848	115.094	112.736	113.208	103.304	10.8128		100.398	96.8127	96.4143	97.8752	94.4882	97.1978	1.93942
	1,5 µg/ml	97.4748	91.9192	100	96.226	103.774	97.094	97.748	3.60966		95.9596	92.9293	92.9293	108.491	112.264	113.679	102.709	8.96209		83.6653	100.797	92.8287	92.4303	89.7638	91.897	5.52575
	3,1 µg/ml	99.495	104.546	86.8687	108.962	105.189	96.698	100.293	7.1993		90.404	89.899	96.4647	116.038	114.151	122.641	104.933	13.1066		92.0319	96.4143	95.2191	94.5551	93.7008	94.3842	1.47297
	6,2 µg/ml	100	97.6667	91.9192	98.113	105.189	92.925	97.6355	4.42983		85.8586	92.4242	87.8788	108.491	115.094	115.094	100.807	12.4376		89.6414	92.0319	88.8446	90.1727	83.0709	88.7523	3.02823
	12 µg/ml	90.9091	85.3535	85.3535	93.868	80.189	83.491	86.5274	4.56863		82.8283	86.3636	83.8384	111.321	108.491	101.887	95.7881	11.8278		88.0478	93.6255	93.2271	91.6335	81.8898	89.6847	4.36616
	25 µg/ml	84.3434	87.8788	84.8485	95.283	92.925	91.038	89.3861	4.04797		84.8485	73.2323	71.2121	117.924	102.359	103.774	92.2249	17.0938		82.4701	88.4462	86.4542	85.7902	74.0157	83.4353	5.08779
	50 µg/ml	87.3737	86.3636	84.8485	97.17	90.094	88.679	89.0881	3.9756		83.3333	85.3535	83.3333	95.7547	90.566	103.774	90.3524	7.44851		70.1195	75.2988	72.9084	72.7756	72.8346	72.7874	1.63962
